# Supplementary material for: Expression Profiles of Genes Related to Development and Progression of Endometriosis and Their Association with Paraben and Benzophenone Exposure
Source: Int J Mol Sci. 2023 Nov 23;24(23):16678. doi: 10.3390/ijms242316678 (PMC10706360; doi:10.3390/ijms242316678)
Supplement: Supplementary file 1 [file ijms-24-16678-s001.zip]

Archive with 1 entries (1 files):
- ijms-2632576-supplementary.xlsx
