# Supplementary material for: Expression Profiles of Genes Related to Development and Progression of Endometriosis and Their Association with Paraben and Benzophenone Exposure
Source: Int J Mol Sci. 2023 Nov 23;24(23):16678. doi: 10.3390/ijms242316678 (PMC10706360; doi:10.3390/ijms242316678)
Supplement: Supplementary file 1 [file ijms-24-16678-s001.zip › ijms-2632576-supplementary.xlsx]

## Sheet: Supplementary Table S1
	Supplementary Table S1. Characteristics of study population (n=33).
			n		%
	Sociodemographic characteristics
	Age (years)*		38.0303	±	7.30789
	Weight (kg)*		67.597	±	14.7313
	Height (m)*		1.63485	±	0.068835
	Body mass index (kg/m2)*		25.3034	±	5.29761
		Normal weight (BMI < 25)	20		60.6061
		Overweight (BMI 25-30)	6		18.1818
		Obese (BMI > 30)	7		21.2121
	Residence
		Rural	19		57.5758
		Urban /sub-urban	14		42.4242
	Parity
		Nulliparous	15		45.4545
		Primiparous/Multiparous	18		54.5455
	Educational level
		Less than university degree	21		63.6364
		University degree	12		36.3636
	Working outside home
		Yes	24		72.7273
		No	9		27.2727
	Current smoker
		Yes	10		30.303
		No	23		69.697
	Urinary creatinine (ng/mL)*		152.25	±	68.307
	Reproductive characteristics
	Intensity of menstrual bleeding
		Mild	12		36.3636
		Moderate/severe	21		63.6364
	Endometriotic lesion location
		Deep infiltrating endometriosis	8		24.2424
		Ovarian/peritoneal endometriosis	25		75.7576
	Endometriosis stage
		I/II	21		63.6364
		III/IV	12		36.3636
	*Mean±standard deviation.

## Sheet: Supplementary Table S2
	Supplementary Table S2. Characteristics of study population (n=22).
			n		%				n		%
	Sociodemographic characteristics
	Age (years)*		37.0455	±	7.52442		Educational level
	Weight (kg)*		67.0318	±	15.0698			Less than university degree	15		68.1818
	Height (m)*		1.62818	±	0.0702808			University degree	7		31.8182
	Body mass index (kg/m2)*		25.2627	±	5.20573		Working outside home
		Normal weight (BMI < 25)	12		54.5455			Yes	13		59.0909
		Overweight (BMI 25-30)	5		22.7273			No	9		40.9091
		Obese (BMI > 30)	5		22.7273		Current smoker
	Residence							Yes	6		27.2727
		Rural	12		54.5455			No	16		72.7273
		Urban /sub-urban	10		45.4545		Urinary creatinine (ng/mL)*		152.25	±	68.307
	Reproductive characteristics
	Intensity of menstrual bleeding		9		40.9091		Endometriotic lesion location
		Mild	13		59.0909			Deep infiltrating endometriosis	7		31.8182
		Moderate/severe						Ovarian/peritoneal endometriosis	15		68.1818
	Parity						Endometriosis stage
		Nulliparous	9		40.9091			I/II	13		59.0909
		Primiparous/Multiparous	13		59.0909			III/IV	9		40.9091
	*Mean±standard deviation.

## Sheet: Supplementary Table S3
	Supplementary Table S3. Urinary concentrations of parabens and benzophenones (ng/mL) (n=22).
		FD	Mean	St. Dev.	Percentiles
					25	50	75
	MeP	22 (100.0%)	236.557	631.949	11.4475	45.435	90.1275
	EtP	22 (100.0%)	44.2	95.2758	1.6075	4.66	23.105
	PrP	22 (100.0%)	16.4318	35.163	0.48	2.685	10.3775
	BuP	22 (100.0%)	0.814091	1.62946	0.05	0.15	0.61
	ƩPBs	22 (100.0%)	298.003	681.227	15.6375	60.81	158.705
	BP1	22 (100.0%)	2.58636	2.5532	0.885	1.435	3.6125
	BP3	22 (100.0%)	5.20727	6.45465	1.7	2.74	5.7575
	4-OHBP	22 (100.0%)	1.10273	1.06258	0.4425	0.735	1.2925
	ƩBPs	22 (100.0%)	8.89636	7.84448	3.3625	7.5	11.2625
	FD: frequency of detection; St. Dev.: standard deviation; MeP: methylparaben; EtP: ethylparaben; PrP: propylparaben; BuP: buthylparaben; ΣPB: sum of parabens; BP-1: benzophenone-1; BP-3: benzophenone-3; 4-OHBP: 4-hydroxibenzophenone; ΣBP: sum of benzophenones.

## Sheet: Supplementary Table S4
	Supplementary Table S4. Gene expression levels in endometriotic tissue in stages I/II and III/IV of endometriosis (33 cases).
			Stages I/II						Stages III/IV
	Cell pathway	Gene	Mean	St. Dev	Percentiles				Mean	St. Dev	Percentiles
					25	50	75				25	50	75		p-value
	Cell adhesion	ITGB2	2.60835	7.05524	0.4204	0.702075	1.97204		1.95741	2.02392	0.407915	1.02879	2.67171		0.432
		CLDN7	1.90691	3.37906	0.518895	1.09567	1.62608		1.03472	0.525386	0.584564	0.838357	1.62944		0.866
	Invasion, migration and metastasis	MMP1	16.7878	67.6398	n.e.	0.0224291	1.12498		0.199366	0.304352	n.e.	0.0359517	0.321515		1
		MMP7	1.56665	6.64331	n.e.	n.e.	n.e.		0.0321168	0.078592	n.e.	n.e.	0.00727204		0.144
		FUT8	1.13899	3.59532	n.e.	n.e.	n.e.		0.0223859	0.0308487	n.e.	0.00641814	0.0439901		0.01
		RRM2	3.54355	11.6228	0.484514	0.913448	1.37827		1.45867	1.20404	0.560447	0.917752	2.98242		0.75
		MDK	0.217461	0.710011	n.e.	n.e.	0.0184463		0.40484	1.27734	n.e.	n.e.	0.0421517		0.506
		RHOB	7.31608	23.088	0.32085	0.71924	1.79056		1.4542	1.32611	0.401517	0.953546	2.12131		0.562
		SPRY2	0.212295	0.292872	n.e.	n.e.	0.457959		0.788753	1.06336	0.0917697	0.443056	0.925109		0.046
	Inflammation	IL1R2	4.56178	13.6815	0.0272505	0.130363	0.918477		0.75598	1.00536	0.046118	0.308655	1.70443		0.626
		IL1RL1	0.469423	1.48187	n.e.	n.e.	n.e.		n.e.	n.e.	n.e.	n.e.	n.e.		0.736
		IL6ST	11.3317	42.4445	0.275581	0.639426	2.57782		1.06888	0.724984	0.654862	0.901146	1.43027		0.627
		NR3C1	18.4289	71.6547	0.111018	0.531292	3.75077		0.979933	1.11639	0.0773671	0.477363	1.75335		0.574
		TNFRSF1B	1.22765	3.86921	n.e.	n.e.	0.0068009		0.0365652	0.060694	n.e.	n.e.	0.090009		0.227
	Angiogenesis	ANG	3.43864	9.70406	0.475452	0.877158	1.98114		1.43021	1.1664	0.532322	0.960667	2.541		0.793
		ANGPT1	2.06044	4.7336	0.0365266	0.470551	1.35654		0.757551	1.05606	0.0340766	0.293194	1.43891		0.653
		sVEGFR-1	9.02281	40.4699	n.e.	0.0726126	0.196956		0.214947	0.346063	0.0097957	0.0677516	0.281836		0.97
		VEGFA	1.04311	1.0616	0.0385421	0.902864	1.84313		1.07511	1.42975	n.e.	0.638483	1.37956		0.822
	Cell proliferation and hormonal stimulation	CYP19A1	3.4863	15.0332	n.e.	n.e.	n.e.		n.e.	n.e.	n.e.	n.e.	n.e.		0.95
		DUSP6	3.38336	4.16612	0.0285738	0.644279	6.19444		10.3193	10.7522	0.225429	7.55308	20.703		0.092
		ERα	2.89316	8.0029	0.476219	0.834913	1.52089		1.11867	0.611528	0.615375	0.97588	1.69644		0.75
		PGR	0.00224929	0.00980443	n.e.	n.e.	n.e.		n.e.	n.e.	n.e.	n.e.	n.e.		0.427
		STAR	8.50672	32.4241	0.46353	1	1.83408		8.05081	15.0549	0.33338	1.528	8.61836		0.107
	St. Dev.: standard deviation; ITGB2: integrin beta-2; CLDN7: claudin 7; MMP1: matrix metallopeptidase 1; MMP7: matrix metallopeptidase 7; FUT8: fucosyltransferase 8; RRM2: ribonucleotide reductase M2; MDK: midkine; RHOB: ras homolog gene family, member B; SPRY2: sprout homolog 2; IL1RL1: interleukin 1 receptor, type I; IL1R2: interleukin 1 receptor, type II; IL6ST: interleukin 6 cytokine family s…

## Sheet: Supplementary Table S5
	Supplementary Table S5. Gene expression levels (n=22).
	Cell pathway	Gene	n	%	Mean	St. Dev	Percentiles
							25	50	75
	Cell adhesion	ITGB2	22	100	2.95509	6.93187	0.421181	0.95301	2.23823
		CLDN7	22	100	1.86887	3.26845	0.558798	1.10459	1.74633
	Invasion, migration and metastasis	MMP1	15	68.2	15.2393	66.1795	n.e.	0.031711	0.452997
		MMP7	3	13.6	1.39934	6.50409	n.e.	n.e.	n.e.
		FUT8	7	31.8	0.00514207	0.0134816	n.e.	n.e.	n.e.
		RRM2	22	100	3.67474	11.3228	0.518001	0.996176	2.19815
		MDK	8	36.4	0.152349	0.683873	n.e.	n.e.	0.0158075
		RHOB	22	100	7.10633	22.5449	0.422927	0.749783	2.16542
		SPRY2	13	59.1	0.317843	0.57108	n.e.	0.0273103	0.490882
	Inflammation	IL1R2	3	13.6	4.39599	13.3761	0.041008	0.281444	0.848985
		IL1RL1	19	86.4	n.e.	n.e.	n.e.	n.e.	n.e.
		IL6ST	22	100	10.7013	41.5004	0.352132	0.788152	1.84154
		NR3C1	21	95.5	16.9867	70.0991	0.138989	0.420123	2.72768
		TNFRSF1B	6	27.3	0.00809616	0.0245144	n.e.	n.e.	n.e.
	Angiogenesis	ANG	22	100	3.27506	9.4504	0.473462	0.990864	1.99353
		ANGPT1	19	86.4	1.54303	4.22044	0.0647261	0.38754	0.928441
		sVEGFR-1	14	63.6	8.49445	39.5661	n.e.	0.0631036	0.0923502
		VEGFA	16	72.7	0.975242	1.18281	n.e.	0.802014	1.39488
	Cell proliferation and hormonal stimulation	CYP19A1	4	18.2	3.13865	14.7192	n.e.	n.e.	n.e.
		DUSP6	20	90.9	5.34649	7.7061	0.0257126	0.724276	10.821
		ERα	22	100	2.8157	7.78107	0.701134	0.992908	1.65579
		PGR	22	100	n.e.	0.00911145	n.e.	n.e.	n.e.
		STAR	18	81.8	1.30312	1.36403	0.380596	1	2.04925
	St. Dev.: standard deviation; ITGB2: integrin beta-2; CLDN7: claudin 7; MMP1: matrix metallopeptidase 1; MMP7: matrix metallopeptidase 7; FUT8: fucosyltransferase 8; RRM2: ribonucleotide reductase M2; MDK: midkine; RHOB: ras homolog gene, family, member B; SPRY2: sprout homolog 2; IL1RL1: interleukin 1 receptor, type I; IL1R2: interleukin 1 receptor, type II; IL6ST: interleukin 6 cytokine family …

## Sheet: Supplementary Table S6
	Supplementary Table S6. Spearman correlation test betwen gene expression and PB and BP concentrations (n=22).
			MeP	EtP	PrP	BuP	∑PBs	BP1	BP3	4-OHBP	∑BPs
	Cell adhesion	ITGB2	0.50*	0.47*	0.0451977	0.279886	0.52*	0.0530923	0.0129944	-0.172833	0.0152542
		CLDN7	0.55*	0.158757	0.0175092	0.59*	0.56*	-0.249012	-0.292573	-0.153021	-0.350184
	Invasion, migration and metastasis	RRM2	0.164314	0.20904	0.13499	0.226855	0.190288	0.175607	-0.0248517	-0.15415	0.0231573
		RHOB	0.55*	0.43·	0.194633	0.67*	0.56*	-0.0689071	-0.0225989	-0.0304999	-0.1
	Inflammation	IL1RL1	0.00734879	-0.131787	0.0209217	0.323286	-0.0480498	-0.149802	0.0938649	0.52*	-0.0474979
		IL6ST	0.44*	0.245763	0.205592	0.67*	0.44*	-0.133823	-0.139509	0.0750988	-0.235527
		NR3C1	0.50*	0.315254	0.294267	0.65*	0.48*	-0.190288	0.0242869	0.227555	-0.193731
	Angiogenesis	ANG	0.46*	0.236723	0.208981	0.53*	0.277244	0.0400903	0.0739904	-0.23546	-0.0197684
		ANGPT1	0.52*	0.151584	0.187164	0.57*	0.48*	-0.161108	-0.0243144	0.0141323	-0.164546
	Cell proliferation and hormonal stimulation	CYP19A1	-0.0176207	0.1125	0.255152	-0.0214993	-0.0176207	0.232425	0.205633	0.0344023	0.219901
		DUSP6	-0.37·	-0.0587903	-0.0932467	-0.332658	-0.352542	0.21017	0.115852	-0.154802	0.242441
		ERα	0.41·	0.259322	0.127648	0.47*	0.56*	0.053642	-0.148546	-0.0626765	-0.123129
		STAR	-0.208948	-0.158924	0.0940247	0.0554236	-0.15119	0.243489	0.181819	0.45*	0.260267
	* p-value < 0.05; ·p-value < 0.10; MeP: methylparaben; EtP: ethylparaben; PrP: propylparaben; BuP: buthylparaben; PB: paraben; BP-1: benzophenone-1; BP-3: benzophenone-3; 4-OHBP: 4-hydroxibenzophenone; BP: benzophenone; ITGB2: integrin beta-2; CLDN7: claudin 7; RRM2: ribonucleotide reductase M2; RHOB: ras homolog gene, family, member B; IL1RL1: interleukin 1 receptor, type I; IL6ST: interleukin 6…

## Sheet: Supplementary Table S7
	Supplementary Table S7. Gene expression levels and tertiles of exposure to parabens and benzophenones (n=22).
		CLDN7						RHOB						MMP1						IL6ST						NR3C1
		β	95% CI		p-value			β	95% CI		p-value			OR	95% CI		p-value			β	95% CI		p-value			β	95% CI		p-value
	BuP						BuP						ƩPBs						BuP						BuP
	<LOD-2.02	0	-	-			<LOD-2.02	0	-	-			<LOD-0.05	1	-	-			<LOD-2.02	0	-	-			<LOD-2.02	0	-	-
	>2.02-57.53	0.473	-0.407139	1.35403	0.274		>2.02-57.53	0.715674	-0.648085	2.07943	0.285764		>0.05-0.15	1.06	1	1.82	0.0349959		>2.02-57.53	0.77026	-0.667944	2.20846	0.276273		>2.02-57.53	0.34	-1.8	3.81	0.866274
	>57.53	1.088	0.207782	1.96895	0.018		>57.53	2.08613	0.722366	3.44989	0.00469656		>0.15	1.86	1.04	6.85	0.023		>57.53	2.29122	0.853019	3.72943	0.00348417		>57.53	3.15209	0.98	7.28553	0.027
	ƩPBs
	<LOD-0.05	0	-	-
	>0.05-0.15	0.236289	-0.654428	1.12701	0.585212
	>0.15	0.78	0.08	1.7	0.066
	BuP: butylparaben; ΣPBs: sum of parabens; LOD: limit of detection; CI: confidence interval; CLDN7: claudin 7; RHOB: ras homolog gene family, member B; MMP1: matrix metallopeptidase 1; IL6ST: interleukin 6 cytokine family signal transducer; NR3C1: nuclear receptor subfamily 3 group C member 1.

## Sheet: Supplementary Table S8
	Supplementary Table S8. Information about the primers used in this study.
	Cell pathway	Gene	Assay ID	Amplicon Context Sequence	Amplicon Length (bp)	Chromosome Location
	Cell adhesion	ITGB2	qHsaCED0056513	TCTCGTTGAGGGCCCGGAGCAGGTCGCCACCTAGCTTCTTGACATTCCTGAGGTCATCAAGCATGGAGTAGGAGAGGTCCATCAGATAGTACA	63	21:46323301-46323393
		CLDN7	qHsaCED0047491	AGAGGGGGGTGGGAATGAATGTCGAGATACGAGCACCTGCATCTTTTAGTCAATTGTCAGTGGAGTCAGTGGGGTGCTAAGTGTTCTGAACTGAAGTAGGTGCACTAAGGT	81	17:7163283-7163393
	Invasion, migration, and metastasis	MMP1	qHsaCED0048106	TCTGTCCCTGAACAGCCCAGTACTTATTCCCTTTGAAAAACCGGACTTCATCTCTGTCGGCAAATTCGTAAGCAGCTTCAAGCCCATTTGGCAGTTGTG	69	11:102662197-102663404
		MMP7	qHsaCED0044775	AATGAATGGATGTTCTGCCTGAAGTTTCTATTTCTTTCTTGAATTACTTCTCTTTCCATATAGTTTCTGAATGCCTTTAATATCATCCTGGGAAAGTTTAAAATTTTGGGGATCTCCATTTCCATAGGTTGGATACATCACTGCATTAGGATCAGAGGAATGTCCCAT	138	11:102391480-102394082
		FUT8	qHsaCID0008117	CTGGATATACATTTTCTCTCTCAGGCAGACTTCCTAGTGTGTACTTTTTCATCCCAGGTCTGTCGAGTTGCTTATGAAATTATGCAAACACTACATCCTGATGCCTCTGCAAA	83	14:66200043-66208866
		RRM2	qHsaCED0002264	GGCTTTGTCTTGCATTGTGAGGTACAGGCGGAAGTTGGAATCAGGTTTTAGGATTCTGTCTCTCATTAGCTGAATAATGTGAGGATTAACTTCTGCCAGCTCAGACCATTTCCTAATCAGTTGAAA	96	2:10271339-10271464
		MDK	qHsaCED0043317	CGCGCTACAATGCTCAGTGCCAGGAGACCATCCGCGTCACCAAGCCCTGCACCCCCAAGACCAAAGCAAAGGCCAAAGCCAAGAAAGGGAAGGGAAAGGACTAGACGCCAAGCCTGGATGCCAAGGAGC	99	11:46404221-46405069
		RHOB	qHsaCED0045167	ATGCGCTGTGGGGTTGTTTTTGCCATAAGCGAACTTTGTGCCTGTCCTAGAAGTGAAAATTGTTCAGTCCAAGAAACTGATGTTATTTGATTTATTTAAAGGCTAAAATTTGTTTTTTTATTCTTTGCACAATTGTTTCATTGTTTGACACTTAATGCACTCGTATTTGCATAC	145	2:20648551-20648725
		SPRY2	qHsaCED0034752	ACCATCGTGTACAACAGTGAGACTGGCTGCAAGAACATGGGTTGTCAGCACAGTTGTCCTCATCATCATTAGAACAGTGATAGAAGAGACCTTTCACACAGCATACACAAGTCCCATAGTCAATCACGTTCTGGGCCG	108	13:80911081-80911218
	Inflammation	IL1R1	qHsaCID0010015	GATCTTAGCAATTCTCACAATTCTCATGTATTCCACAGCAGCAAAGTTTAGTAAACAATCATGGGGCCTGGAAAATGAGGCTTTAATTGTAAGATGTCCTAGACAAGGAAAAC	83	2:102954736-102955359
		IL1R2	qHsaCID0036435	GTAATGGGAGTTTCTGCCTTCACCCTTCAGCCTGCGGCACACACAGGGGCTGCCAGAAGCTGCCGGTTTCGTGGGAGGCATTACAAGCGGGAGTTCAGGCTGGAAGGGGAGCCT	84	2:102625059-102626091
		IL6ST	qHsaCID0007540	TACAACTGGAGATTCAGGACTGATATAACCACATGGATCTAGAAGTTCACCTGTAGATTCAGTGGTGAGGAAAATAAACAAGGCTTGCACTAGCCAAGTCTGCAACGTCAACATCTTGCGCGGATAT	97	5:55265634-55272119
		NR3C1	qHsaCED0043506	CACCAGGGTAGGGGTGAGTTGTGGTAACGTTGCAGGAACTATTGTTTTGTTACCAGGATTTTCAGAGGTTTCTTGTGAGACTCCTGTAGTGGCCTGCTGAATTCCTTTTATTTTTTTCTTTGTTTTTCGAGCTTCCAGGTTCATTCCAGCCTGAAGACATTTT	133	5:142680198-142689693
		TNFRSF1B	qHsaCED0056907	CACCCTACGCCCCGGAGCCCGGGAGCACATGCCGGCTCAGAGAATACTATGACCAGACAGCTCAGATGTGCTGCAGCAAATGCTCGCCGGGCCAACATGCAAAAGTCTTCTGTACCAAGACCTCGGACA	99	1:12248863-12251052
	Angiogenesis	ANG1	qHsaCED0037602	CCCCACCGACCCTGGCTCAGGATAACTCCAGGTACACACACTTCCTGACCCAGCACTATGATGCCAAACCACAGGGCCGGGATGACAGATACT	63	14:21161779-21161871
		ANGPT1	qHsaCED0045626	TCTTAGCATGTACTGCCTCTGACTGGTAATGGCAAAAATAAACTCATTCCCCAGCCAATATTCACCGGAGGGATTTCCAAAACCCATTTTATATTCCTTCCAGCCTCTTTGGAAATCTAGACTTCCATCTTCACGATGTTGTATTACAGTCCAACCTCCCCCATTGACAT	140	8:108296993-108306249
		sVEGFR-1	qHsaCED0042939	CCTGCATCCTCTTCAGTTACGTCCTTGATAATTAACGAGTAGCCACGAGTCAAATAGCGAGCAGATTTCTCAGTCGCAGGTAACCCATCTTTTAACCATACAACTTCCGGCGAGGGAAATGCCTTCACTTTCATAGA	107	13:29001963-29004227
		VEGFA	qHsaCED0043454	TGGTGAAGTTCATGGATGTCTATCAGCGCAGCTACTGCCATCCAATCGAGACCCTGGTGGACATCTTCCAGGAGTACCCTGATGAGATCGAGTACATCTTCAAGCCATCCTGTGTGCCCCTGATGCGATGCGGGGGCTGCTGCA	114	6:43745206-43745349
	Cell proliferation and hormonal stimulation	CYP19A1	qHsaCID0007396	CCCAAGTTTGCTGCCGAATCGAGAGCTGTAATGATTGTGCTTCATTATGTGGAACATACTTGAGGACTTGCTGATAATGAGTGTTTCCTCTCCAGAGATCCAGACTCGCATGAATTCTCCATATACC	97	15:51520064-51529115
		DUSP6	qHsaCED0036582	AGCTGCTGTGCTGGAACCCTGTTGTCACATGGGCTGCTGAGTCCCAGCGTCCTCTCGAAGTCCAGCAGCTGACCCATGAAGTTGAAGTTAGGGGATATGTTGGATTTTTTCA	82	12:89743092-89743203
		ERα	qHsaCED0033920	AGGGAAGTATGGCTATGGAATCTGCCAAGGAGACTCGCTACTGTGCAGTGTGCAATGACTATGCTTCAGGCTACCATTATGGAGTCTGGTCCTGTGAGG	69	6:152163791-152163889
		PGR	qHsaCID0036346	GTGCAGCAATAACTTCAGACATCATTTCTGGAAATTCAACACTCAGTGCCCGGGACTGGATAAATGTATTCAAGCAGTACAGATGAAGTTGTTTGACAAGATCATGCAAGTTATCAAGAAGTTTTGTAAGTTGATAGAAACGCTGTGAGC	120	11:100909903-100912725
		STAR	qHsaCED0045371	TGATTCTTTATTCTGACTGGTGCCTATGAAAGCAATAGGGAAACATGTCTACTAAT GAGTTTTGTCTTTTTCCACAGAGAAAGCTTGGACTATATTTCTGGAAGGCACCCACTGTGGGGTGCTGCTTGTTCTGTGGTGTTGCTGTGCAGCGGCCGGGAGGAGCAG	135	8:38001180-38001344
		GAPDH*	qHsaCED0038674	GTATGACAACGAATTTGGCTACAGCAACAGGGTGGTGGACCTCATGGCCCACATGGCCTCCAAGGAGTAAGACCCCTGGACCACCAGCCCCAGCAAGAGCACAAGAGGAAGAGAGAGACCCTCACTGCTGGGGAGTCCCTGCCACAC	117	12:6647267-6647413
	* Housekeeping gene. ITGB2: integrin beta-2; CLDN7: claudin 7; MMP1: matrix metallopeptidase 1; MMP7: matrix metallopeptidase 7; FUT8: fucosyltransferase 8; RRM2: ribonucleotide reductase M2; MDK: midkine; RHOB: ras homolog gene family, member B; SPRY2: sprout homolog 2; IL1RL1: interleukin 1 receptor, type I; IL1R2: interleukin 1 receptor, type II; IL6ST: interleukin 6 cytokine family signal tra…

## Sheet: Supplementary Figure 1
		Supplementary Figure 1. Significant associations between PB/BP concentrations (ng/mL) and Ln-transformed expression of genes related to cell adhesion.
		Supplementary Figure 1a. ITGB2 gene expression and PB/BP concentrations.								Supplementary Figure 1b. CLDN7 gene expression and PB/BP concentrations.
		MeP: methylparaben; EtP: ethylparaben; BuP: butylparaben; ΣPB: sum of parabens; ITGB2: integrin beta-2; CLDN7: claudin 7.

## Sheet: Supplementary Figure 2
		Supplementary Figure 2. Significant associations between PB/BP concentrations (ng/mL) and Ln-transformed expression of genes related to invasion, migration and metastasis.
		Supplementary Figure 2a. MMP1 gene expression and PB/BP concentrations.								Supplementary Figure 2b. RHOB gene expression and PB/BP concentrations.								Supplementary Figure 2c. SPRY2 gene expression and PB/BP concentrations.
		MeP: methylparaben; EtP: ethylparaben; PrP: propylparaben; BuP: butylparaben; ΣPB: sum of parabens; MMP1: matrix metallopeptidase 1; RHOB: ras homolog gene family, member B; SPRY2: sprout homolog 2.

[truncated: 3 more sheets: Supplementary Figure 3, Supplementary Figure 4, Supplementary Figure 5]
